# Supplementary material for: Human Pluripotent Stem Cell Colony Migration Is Related to Culture Environment and Morphological Phenotype
Source: Life (Basel). 2024 Oct 31;14(11):1402. doi: 10.3390/life14111402 (PMC11595361; doi:10.3390/life14111402)
Supplement: Supplementary file 1 [file life-14-01402-s001.zip]

Archive with 2 entries (2 files):
- supporting_information_revised.pdf
- VideoS1.avi
